# Supplementary material for: Association between peripheral blood serum phenylalanine to tyrosine ratio and the risk of moyamoya disease: a case-control study
Source: Front Neurol. 2025 Apr 3;16:1554697. doi: 10.3389/fneur.2025.1554697 (PMC12003120; doi:10.3389/fneur.2025.1554697)
Supplement: Supplementary file 1 [file Table_1.XLSX]

## Sheet: Sheet1
Table S1.Abbreviation definition table.
Nonstandard Abbreviations and Acronyms
Phe	phenylalanine
Tyr	tyrosine
Phe/Tyr	phenylalanine to tyrosine ratio
MMD	moyamoya disease
HCs	healthy controls
RNF213	ring finger protein 213
DSA	digital subtraction angiography
mRS	modified Rankin Scale
PAH	phenylalanine hydroxylase
GOT1	glutamate oxaloacetate transaminase 1
SD	standard deviation
HR	heart rate
SBP	systolic blood pressure
DBP	diastolic blood pressure
BMI	body mass index
WBC	white blood cell
LY	lymphocyte
NEUT	neutrophil
MONO	monocyte
PLT	platelet
GLU	glucose
ALT	alanine aminotransferase
AST	aspartate aminotransferase
ALB	albumin
Cr	creatinine
UA	uric acid
TG	triglyceride
TC	total cholesterol
HDL-C	high-density lipoprotein cholesterol
LDL-C	low-density lipoprotein cholesterol
ApoA	apolipoprotein A
ApoB	apolipoprotein B
OR	odds ratio;
IDI	integrated discrimination improvement
NRI	net reclassification index
ROC	receptor operating characteristic curves
AUC	area under the curve
