# Supplementary material for: Association between peripheral blood serum phenylalanine to tyrosine ratio and the risk of moyamoya disease: a case-control study
Source: Front Neurol. 2025 Apr 3;16:1554697. doi: 10.3389/fneur.2025.1554697 (PMC12003120; doi:10.3389/fneur.2025.1554697)
Supplement: Supplementary file 2 [file Table_2.XLSX]

## Sheet: Sheet1
Table S2.The differences of Phe/Tyr and clinical imaging manifestations in the p.R4810K Variant of RNF213.
Variables	N	Unmutated(n=286)	Mutated(n=64)	P-value
Phe/Tyr continuous	350	1.33 ± 0.23	1.30 ± 0.24	0.379
Phe/Tyr quartiles,n(%)				0.17
Q1(＜1.17)	87	65(74.7)	22(25.3)
Q2(1.17-＜1.31)	89	74(83.1)	15(16.9)
Q3(1.31-＜1.46)	85	74(87.1)	11(12.9
Q4（≥1.46）	89	73(82.0)	16(18.0)
Admission mRS, n (%)				0.133
0-2	316	255(72.9)	61(17.4)
3-5	34	31(8.9)	3(0.9)
Suzuki stage, n (%)				0.023
1-2	98	89(25.4)	9(2.6)
3-4	178	139(39.7)	39(11.1)
5-6	74	58(16.6)	16(4.6)
