# Supplementary material for: Association between peripheral blood serum phenylalanine to tyrosine ratio and the risk of moyamoya disease: a case-control study
Source: Front Neurol. 2025 Apr 3;16:1554697. doi: 10.3389/fneur.2025.1554697 (PMC12003120; doi:10.3389/fneur.2025.1554697)
Supplement: Supplementary file 3 [file Table_3.XLSX]

## Sheet: Sheet1
Table S3.Association of Phe/Tyr with Suzuki stage and mRS.
	mRS			Suzuki stage
	Low(3-5)	High(0-2)	P value	Grade 1(1-2)	Grade 2(3-4)	Grade 3(4-5)	P value
Phe/Tyr	1.35±0.27	1.32±0.23	0.552	1.34±0.25	1.32±0.23	1.33±0.22	0.686
